# Supplementary material for: Ultrasound Patterns in the First Trimester Diagnosis of Congenital Heart Disease
Source: J Clin Med. 2021 Jul 21;10(15):3206. doi: 10.3390/jcm10153206 (PMC8347903; doi:10.3390/jcm10153206)
Supplement: Supplementary file 1 [file jcm-10-03206-s001.zip]

Archive with 1 entries (1 files):
- jcm-1289855-supplementary.pdf
